# Supplementary material for: Adaptation and validation of a short French version of the Drive for Muscularity Scale in male athletes (DMS-FR)
Source: PLoS One. 2018 May 3;13(5):e0196608. doi: 10.1371/journal.pone.0196608 (PMC5933772; doi:10.1371/journal.pone.0196608)
Supplement: S1 Dataset — Data used for the realization of the different analyses. (XLSX) [file pone.0196608.s001.xlsx]

## Sheet: Sample 1
Age	Sexe	Main sport	Number of years of practice	Number of hours of training per week	Competition	Level of competition	1	2	3	4	5	6	7	8	9	10	11	MB	MBD	DMSFR	MBDSGLO1	MBDSGLO2	MBDSGLO3	MBDSMSL4	MBDSGLO5	MBDSMSL6	MBDSGLO7	MBDSGLO8	MBDSMSL9	MBDSMSL10	MBDS11	MBDSMSL12	MBDSMSL13	MBDS14	MBDSGLO15	MBDSMSL16	MBDSGLO17	MBDS18	MBDSGLO19	MBDS20	MBDS21	MBDSMSL22	MBDSGLO23	MBDS24	MBDS25	MBDSGLO	MBDSMSL	MBDS	MDBS Moyenne G
21	Masculin	Team sport	10	5	Yes	Departmental	5	4	5	5	2	3	1	4	5	3	2	3.14286	4.25	3.69643	4	3	4	4	2	4	4	5	3	4	4	4	4	3	4	4	3	3	4	2	2	5	3	5	5	3.6	4	3.42857	3.68
21	Masculin	Team sport	8	9	Yes	Departmental	3	4	1	1	1	1	1	2	3	3	4	1.85714	2.75	2.30357	5	5	6	4	2	2	5	5	4	3	6	3	4	2	3	5	3	6	2	6	4	2	6	4	4	4.2	3.375	4.57143	4.04
21	Masculin	Team sport	7	3	Yes	Departmental	3	3	1	1	1	2	1	3	3	1	1	1.42857	2.5	1.96429	4	3	4	3	3	4	5	3	4	3	2	5	4	2	4	3	4	4	2	2	2	3	2	4	4	3.4	3.625	2.85714	3.32
19	Masculin	Team sport	14	4	Yes	Departmental	4	3	1	1	2	2	1	5	5	3	3	1.85714	4.25	3.05357	4	3	4	2	2	4	5	4	2	2	3	4	2	3	3	3	4	5	4	3	2	2	4	4	4	3.7	2.625	3.42857	3.28
24	Masculin	Individual sport	1	2	Yes	Departmental	2	2	1	1	2	2	1	2	2	1	1	1.42857	1.75	1.58929	4	3	6	3	2	1	4	3	4	3	4	6	3	3	4	3	3	5	3	3	1	3	2	5	6	3.4	3.25	3.85714	3.48
23	Masculin	Individual sport	18	3	Yes	Departmental	2	2	1	1	1	1	1	2	2	2	2	1.28571	2	1.64286	1	2	4	5	1	2	6	5	3	6	3	6	5	4	6	5	6	5	2	4	1	6	4	5	6	3.7	4.75	4	4.12
20	Masculin	Individual sport	9	6	Yes	Departmental	2	2	1	1	1	1	1	1	2	1	3	1.42857	1.5	1.46429	6	6	5	5	4	1	6	6	3	3	3	6	5	4	4	6	6	6	4	4	1	5	6	6	6	5.3	4.25	4.28571	4.68
47	Masculin	Bodybuilding	30	7	Yes	International	3	3	1	1	1	2	1	1	2	1	2	1.57143	1.75	1.66071	6	6	6	6	6	3	6	3	1	1	6	6	6	6	6	6	4	6	1	6	1	4	3	6	6	4.7	4.125	5.28571	4.68
44	Masculin	Bodybuilding	30	10	Yes	International	5	6	6	3	4	6	4	3	6	6	6	5	5	5	5	5	5	5	4	3	6	4	1	3	6	2	4	5	5	6	5	5	3	6	2	4	5	5	6	4.7	3.5	5	4.4
28	Masculin	Bodybuilding	9	12	Yes	International	6	6	5	4	3	3	3	6	4	6	6	4.28571	5.5	4.89286	2	6	4	1	4	6	3	6	1	1	6	2	1	6	6	5	2	6	6	6	3	1	6	6	6	4.5	2.25	5.57143	4.08
24	Masculin	Team sport	10	10	Yes	International	4	4	1	1	2	5	2	2	2	1	1	2.28571	2.25	2.26786	2	2	4	4	1	5	5	5	2	2	6	2	2	2	5	2	4	6	3	5	2	1	5	2	3	3.6	2.5	3.71429	3.28
25	Masculin	Individual sport	12	20	Yes	International	3	2	1	1	1	1	1	2	2	1	1	1.14286	2	1.57143	1	2	4	3	6	6	1	3	1	1	3	1	3	4	1	3	1	1	5	6	5	4	3	2	1	2.7	2.75	3.14286	2.84
21	Masculin	Individual sport	5	7	Yes	International	2	2	1	1	1	3	1	3	2	1	1	1.42857	2	1.71429	6	6	6	3	4	2	5	6	2	2	6	3	3	6	6	3	4	6	2	6	6	3	6	6	5	5.1	2.625	5.85714	4.52
21	Masculin	Individual sport	8	8	Yes	International	3	3	1	1	1	1	1	3	3	3	1	1.28571	3	2.14286	3	3	4	3	3	3	5	4	5	6	3	4	4	2	5	4	5	6	5	5	2	6	4	4	5	4.1	4.375	3.85714	4.12
21	Masculin	Individual sport	18	27	Yes	International	1	3	1	1	1	3	1	2	2	1	3	1.85714	1.5	1.67857	6	6	6	3	3	3	6	6	1	3	6	5	4	5	5	4	2	6	5	6	4	4	6	6	6	5.1	3.375	5.57143	4.68
23	Masculin	Individual sport	14	30	Yes	International	4	4	2	1	1	2	1	6	5	5	1	1.71429	5	3.35714	3	4	4	1	2	5	4	4	1	1	2	3	1	1	2	4	4	4	3	3	5	1	3	3	2	3.3	2.125	2.85714	2.8
21	Masculin	Individual sport	6	10	Yes	International	3	2	1	1	1	3	1	2	1	1	3	1.71429	1.75	1.73214	5	2	6	5	2	2	6	4	5	5	4	4	5	2	4	5	4	6	2	3	4	3	4	5	5	3.9	4.25	4.14286	4.08
21	Masculin	Individual sport	16	25	Yes	International	2	2	1	1	1	2	1	1	1	1	3	1.57143	1.25	1.41071	6	5	6	2	2	4	5	5	2	2	5	6	5	5	5	5	5	5	4	5	2	2	4	2	6	4.7	3.5	4.28571	4.2
21	Masculin	Individual sport	3	17	Yes	International	2	2	1	1	1	1	1	2	2	2	1	1.14286	2	1.57143	5	5	6	3	1	2	6	4	2	1	6	3	4	5	6	5	3	6	4	4	4	1	4	4	3	4.4	2.625	4.57143	3.88
20	Masculin	Individual sport	10	20	Yes	International	6	3	1	1	2	5	1	5	6	6	5	2.57143	5.75	4.16071	5	3	3	2	4	5	3	4	2	2	4	2	2	3	3	2	3	6	3	3	5	2	3	2	2	3.4	2.375	3.57143	3.12
20	Masculin	Individual sport	10	8	Yes	International	5	5	1	1	1	4	1	4	3	4	4	2.42857	4	3.21429	3	4	4	2	2	2	4	4	1	2	4	3	2	4	1	3	1	5	4	5	6	3	4	3	4	3.1	2.25	4.42857	3.2
25	Masculin	Team sport	15	4	Yes	National	4	3	1	1	2	2	1	5	4	3	4	2	4	3	5	4	5	1	2	5	5	4	1	1	4	3	3	4	4	1	6	5	2	5	5	1	4	2	3	4.1	2	4	3.4
24	Masculin	Team sport	19	3	Yes	National	4	4	1	1	1	2	1	5	5	4	1	1.57143	4.5	3.03571	3	5	2	5	4	4	2	3	5	3	4	2	4	5	4	4	2	2	4	3	3	5	4	2	2	3.3	4	3	3.44
27	Masculin	Bodybuilding	5	6	Yes	National	1	2	3	4	1	1	1	1	1	1	3	2.14286	1	1.57143	6	4	6	6	1	2	6	3	3	6	3	6	6	3	4	4	4	6	1	3	1	4	3	6	6	3.8	4.625	4	4.12
24	Masculin	Bodybuilding	6	14	Yes	National	5	5	6	6	5	6	5	4	3	4	6	5.57143	4	4.78571	6	6	5	2	6	4	2	6	1	2	5	2	1	6	6	3	5	6	2	4	6	2	5	1	6	4.9	2.125	4.85714	4
22	Masculin	Bodybuilding	6	20	Yes	National	6	1	6	6	5	6	5	3	3	3	6	5	3.75	4.375	6	6	2	1	1	6	4	5	1	1	6	1	1	6	6	4	1	6	3	5	6	1	6	1	5	4	2	5	3.64
30	Masculin	Team sport	20	12	Yes	National	2	2	1	1	2	2	1	3	3	4	1	1.42857	3	2.21429	5	4	5	3	3	4	5	4	6	6	4	5	6	3	4	3	3	6	1	1	1	3	3	6	6	3.7	4.5	3.85714	4
29	Masculin	Team sport	8	9	Yes	National	5	5	3	4	1	1	1	2	4	1	4	2.71429	3	2.85714	5	5	6	3	2	4	5	5	2	1	5	2	3	3	4	4	4	6	6	5	2	2	6	3	5	4.8	2.625	4.14286	3.92
28	Masculin	Team sport	9	9	Yes	National	4	4	1	1	3	1	1	4	4	3	2	1.85714	3.75	2.80357	4	3	3	2	2	4	4	3	3	3	2	4	5	3	2	3	2	4	2	3	2	3	2	3	4	2.7	3.375	3	3
28	Masculin	Team sport	6	3	Yes	National	3	3	1	1	1	1	1	3	2	2	3	1.57143	2.5	2.03571	2	4	5	3	2	3	5	4	3	3	5	5	4	4	5	3	5	5	3	4	4	3	4	3	5	3.9	3.375	4.28571	3.84
25	Masculin	Team sport	8	6	Yes	National	2	3	1	1	1	1	1	1	2	1	1	1.28571	1.5	1.39286	5	4	3	6	2	4	6	4	6	3	3	6	6	5	2	5	2	5	2	3	4	3	4	5	5	3.4	4.875	4.28571	4.12
24	Masculin	Team sport	17	6	Yes	National	3	3	1	1	1	1	1	2	3	1	1	1.28571	2.25	1.76786	2	4	2	3	5	4	2	4	3	2	4	1	1	6	4	1	2	3	6	4	6	1	4	1	1	3.5	2	3.57143	3.04
23	Masculin	Team sport	18	8	Yes	National	5	3	1	1	1	1	1	5	4	4	1	1.28571	4.5	2.89286	2	4	6	2	1	5	3	4	2	2	4	5	2	4	1	3	2	5	4	3	2	2	5	4	5	3.2	2.875	3.85714	3.28
22	Masculin	Team sport	8	7	Yes	National	5	4	5	5	2	1	1	4	5	4	5	3.28571	4.5	3.89286	4	4	3	3	1	3	5	3	3	2	3	2	2	3	4	3	5	5	3	3	4	2	4	2	4	3.6	2.5	3.42857	3.2
22	Masculin	Team sport	14	2	Yes	National	5	5	2	1	1	2	1	5	5	4	3	2.14286	4.75	3.44643	3	4	5	2	4	5	4	3	3	2	3	3	3	2	4	3	3	5	2	3	5	2	3	5	5	3.5	2.875	4	3.44
22	Masculin	Team sport	15	6	Yes	National	5	3	1	3	1	1	1	4	4	5	2	1.71429	4.5	3.10714	4	3	4	4	2	3	5	3	4	4	3	5	4	3	2	3	4	4	2	3	2	4	3	5	4	3.2	3.875	3.42857	3.48
21	Masculin	Team sport	11	5	Yes	National	3	1	1	1	2	3	1	2	2	1	4	1.85714	2	1.92857	5	4	5	3	2	3	6	4	4	2	4	5	4	3	1	4	2	6	4	4	3	2	5	4	4	3.8	3.375	4	3.72
21	Masculin	Team sport	11	5	Yes	National	6	6	6	5	4	5	5	4	5	1	6	5.28571	4	4.64286	2	3	4	3	5	1	5	2	5	5	2	4	3	5	4	3	4	2	3	3	1	5	3	5	4	3.5	3.625	3.14286	3.44
21	Masculin	Team sport	7	4	Yes	National	4	4	3	6	3	3	1	2	4	5	3	3.28571	3.75	3.51786	5	5	5	4	1	2	5	6	1	1	6	2	2	5	4	5	2	6	6	6	6	1	5	2	3	4.4	2.25	4.85714	3.84
21	Masculin	Team sport	6	8	Yes	National	5	4	1	1	3	2	1	3	5	4	2	2	4.25	3.125	3	2	2	3	1	6	2	4	1	1	4	4	3	6	2	2	2	6	3	4	2	1	3	2	4	2.4	2.625	4	2.92
21	Masculin	Team sport	7	6	Yes	National	6	6	3	3	1	3	4	5	4	5	6	3.71429	5	4.35714	6	6	6	1	4	6	5	6	1	1	6	1	1	5	5	5	2	6	2	6	6	1	6	2	4	4.8	2.125	5	4
20	Masculin	Team sport	15	9	Yes	National	4	4	1	1	2	1	1	3	3	3	1	1.57143	3.25	2.41071	5	3	6	2	2	4	5	3	4	2	3	3	2	3	2	2	3	5	3	3	4	2	3	4	3	3.5	2.625	3.57143	3.24
20	Masculin	Team sport	12	6	Yes	National	4	4	5	5	5	3	5	4	3	5	4	4.42857	4	4.21429	6	5	6	2	6	4	3	4	3	5	5	3	3	4	5	4	6	6	2	3	5	5	4	3	5	4.7	3.625	4.42857	4.28
19	Masculin	Team sport	8	4	Yes	National	4	6	6	6	5	6	5	6	4	6	6	5.71429	5	5.35714	3	4	6	2	2	6	3	4	1	1	4	1	1	4	3	1	3	5	3	4	6	1	4	2	1	3.5	1.75	3.71429	3
26	Masculin	Individual sport	10	7	Yes	National	2	1	1	1	1	1	1	3	1	1	2	1.14286	1.75	1.44643	2	4	5	3	4	3	3	3	2	1	3	1	2	4	4	4	2	4	5	4	3	3	3	5	3	3.5	2.375	3.71429	3.2
22	Masculin	Individual sport	17	5	Yes	National	2	2	1	1	1	3	1	4	1	1	3	1.71429	2	1.85714	6	5	6	2	1	4	3	5	3	1	6	3	2	2	6	3	4	5	4	4	4	2	4	4	4	4.4	2.5	4.14286	3.72
21	Masculin	Individual sport	8	8	Yes	National	3	3	1	1	1	4	1	4	3	4	2	1.85714	3.5	2.67857	4	3	5	3	1	3	3	4	3	1	5	2	3	5	5	3	6	5	4	4	4	2	3	2	2	3.8	2.5	3.85714	3.4
21	Masculin	Individual sport	14	10	Yes	National	5	4	2	2	1	4	1	3	4	6	5	2.71429	4.5	3.60714	6	6	6	3	1	2	6	6	6	4	4	3	3	6	6	3	5	6	6	6	5	3	6	3	6	5.4	3.375	5.14286	4.68
28	Masculin	Individual sport	15	9	Yes	National	3	2	1	1	1	5	1	3	4	2	2	1.85714	3	2.42857	3	3	5	3	4	4	4	3	3	2	3	4	4	2	1	4	4	5	4	3	2	3	4	3	3	3.5	3.375	3	3.32
23	Masculin	Individual sport	10	13	Yes	National	3	3	1	1	1	1	1	3	4	3	1	1.28571	3.25	2.26786	5	4	6	3	1	4	6	4	3	2	3	4	4	4	4	5	6	6	4	4	2	3	5	6	6	4.5	3.5	4.42857	4.16
22	Masculin	Individual sport	15	10	Yes	National	3	3	1	1	1	2	1	4	2	1	2	1.57143	2.5	2.03571	4	4	5	1	2	4	5	4	2	1	4	2	1	4	4	2	4	5	4	4	4	1	4	3	3	4	1.75	3.85714	3.24
22	Masculin	Individual sport	10	7	Yes	National	6	6	1	1	3	6	1	6	6	6	2	2.85714	6	4.42857	1	3	5	1	6	6	1	2	1	1	3	1	1	3	2	6	1	5	1	1	6	1	1	1	1	2.3	2.25	2.85714	2.44
22	Masculin	Individual sport	15	30	Yes	National	4	5	1	1	1	4	1	3	3	4	2	2.14286	3.5	2.82143	5	5	5	5	5	5	5	5	1	3	6	2	2	5	4	1	2	4	1	5	5	2	5	3	3	4.2	2.625	4.42857	3.76
22	Masculin	Individual sport	16	12	Yes	National	3	3	1	1	1	1	1	1	1	2	2	1.42857	1.75	1.58929	5	4	6	6	1	2	6	6	5	6	1	6	6	5	3	6	5	6	4	1	1	6	6	5	6	4.6	5.375	3.57143	4.56
22	Masculin	Individual sport	7	2	Yes	National	2	2	1	1	1	2	1	2	2	1	3	1.57143	1.75	1.66071	5	5	5	5	4	3	5	5	5	3	4	5	5	3	4	3	2	6	5	5	1	2	5	5	5	4.5	3.875	4.14286	4.2
20	Masculin	Individual sport	6	22	Yes	National	5	5	6	3	3	6	1	1	1	5	5	4.14286	3	3.57143	6	4	6	4	4	4	4	3	1	1	1	5	6	1	5	3	1	6	2	2	4	2	3	3	3	3.8	3.25	2.85714	3.36
20	Masculin	Individual sport	8	15	Yes	National	5	5	5	1	3	3	1	5	4	3	5	3.28571	4.25	3.76786	6	5	6	3	1	4	6	6	2	3	5	2	3	4	6	4	4	6	5	5	3	3	6	4	3	5.1	3	4.28571	4.2
20	Masculin	Individual sport	9	15	Yes	National	3	3	1	1	1	2	1	4	2	3	3	1.71429	3	2.35714	6	3	1	2	4	3	5	4	3	3	2	4	2	2	6	3	5	5	3	4	5	3	4	4	5	4.1	2.875	3.85714	3.64
26	Masculin	Bodybuilding	3	15	Yes	Regional	4	4	6	4	2	2	1	2	3	1	5	3.42857	2.5	2.96429	5	4	6	3	5	4	3	4	4	4	5	3	4	3	4	4	4	5	3	4	6	3	5	3	3	4.3	3.625	4.14286	4.04
20	Masculin	Team sport	8	2	Yes	Regional	3	4	1	1	1	2	1	3	4	3	1	1.57143	3.25	2.41071	4	3	3	3	1	3	5	3	4	4	2	4	5	1	5	4	6	5	6	2	2	4	4	4	4	4	3.875	2.85714	3.64
48	Masculin	Team sport	5	6	Yes	Regional	2	2	1	1	1	1	1	2	3	1	1	1.14286	2	1.57143	6	6	6	3	1	4	6	6	5	3	6	6	4	5	4	6	4	6	5	6	3	4	6	6	4	5	4.375	5.14286	4.84
27	Masculin	Team sport	15	4	Yes	Regional	4	4	2	2	1	2	1	4	4	4	3	2.14286	4	3.07143	4	4	6	2	4	5	4	4	3	3	3	5	4	4	2	3	2	6	3	3	3	3	4	2	3	3.7	3.5	3.42857	3.56
26	Masculin	Team sport	7	6	Yes	Regional	2	1	4	2	2	1	1	1	1	1	3	2	1.25	1.625	6	5	1	1	1	2	6	4	3	3	4	3	3	3	6	6	5	6	3	4	5	3	4	5	6	4.1	3	4.71429	3.92
25	Masculin	Team sport	7	3	Yes	Regional	4	4	2	2	2	2	1	4	4	6	3	2.28571	4.5	3.39286	4	3	2	2	5	4	3	3	3	3	4	2	3	3	4	2	5	6	2	2	2	3	2	5	5	3.3	2.75	3.85714	3.28
25	Masculin	Team sport	13	4	Yes	Regional	4	4	1	1	1	5	1	4	3	4	2	2.14286	3.75	2.94643	2	2	2	3	5	4	2	3	6	1	2	1	3	4	2	3	2	6	2	2	1	2	4	2	2	2.6	2.875	2.71429	2.72
25	Masculin	Team sport	11	2	Yes	Regional	1	1	1	1	3	2	1	3	2	1	1	1.42857	1.75	1.58929	2	3	6	5	6	1	5	3	5	5	4	6	5	4	3	5	3	4	2	3	1	3	3	6	5	3.6	4.375	3.85714	3.92
24	Masculin	Team sport	6	8	Yes	Regional	4	4	4	4	2	1	1	3	3	4	5	3	3.5	3.25	3	2	3	3	1	3	2	3	2	2	5	4	3	4	2	3	2	5	2	2	4	2	2	3	4	2.2	2.75	3.85714	2.84
23	Masculin	Team sport	17	12	Yes	Regional	4	4	1	1	4	2	1	4	3	2	3	2.28571	3.25	2.76786	4	3	5	2	2	4	5	3	2	2	4	3	3	4	3	4	2	5	3	4	3	3	4	2	3	3.4	2.875	3.57143	3.28
23	Masculin	Team sport	12	6	Yes	Regional	5	4	1	2	2	1	1	5	5	4	4	2.14286	4.75	3.44643	2	4	1	5	2	2	3	4	4	4	5	4	3	5	3	4	2	2	4	4	6	4	4	3	5	2.9	3.75	4.28571	3.56
23	Masculin	Team sport	11	3	Yes	Regional	5	4	1	1	1	2	1	4	6	5	4	2	5	3.5	4	3	5	3	4	4	3	3	3	2	3	3	3	2	3	3	2	4	2	2	3	3	2	3	3	3.1	3	2.85714	3
22	Masculin	Team sport	19	4	Yes	Regional	3	3	1	1	3	1	1	3	2	4	3	1.85714	3	2.42857	4	5	6	3	1	2	6	5	1	1	4	3	4	3	5	6	5	6	6	5	3	4	4	4	5	4.7	3	4.28571	4.04
22	Masculin	Team sport	15	2	Yes	Regional	5	5	3	3	3	4	1	5	4	6	4	3.28571	5	4.14286	3	3	3	5	2	5	3	5	2	3	4	3	2	6	4	3	3	5	4	5	4	3	5	3	3	3.5	3.25	4.28571	3.64
22	Masculin	Team sport	10	8	Yes	Regional	4	4	1	1	1	1	1	3	3	3	4	1.85714	3.25	2.55357	3	4	3	3	4	3	2	5	3	4	3	4	3	4	4	3	3	4	4	4	4	3	6	1	3	3.8	3.25	3.28571	3.48
21	Masculin	Team sport	15	4	Yes	Regional	5	5	4	3	2	4	1	4	4	5	4	3.28571	4.5	3.89286	5	5	4	3	1	4	5	4	3	3	5	3	3	4	4	3	5	6	4	4	5	2	4	3	3	4.1	3	4.28571	3.8
21	Masculin	Team sport	15	8	Yes	Regional	3	4	1	1	1	1	1	4	3	3	1	1.42857	3.25	2.33929	5	5	5	2	2	2	4	4	5	2	3	6	2	4	4	6	6	5	2	3	1	2	4	6	4	4.1	3.375	3.71429	3.76
21	Masculin	Team sport	9	4	Yes	Regional	5	4	2	1	1	2	1	3	4	3	2	1.85714	3.75	2.80357	5	4	6	3	3	2	3	4	5	3	4	3	3	4	4	5	2	5	2	4	4	3	4	2	3	3.7	3.375	3.71429	3.6
20	Masculin	Team sport	5	3	Yes	Regional	3	2	1	1	1	1	1	2	2	1	1	1.14286	2	1.57143	1	3	4	5	3	2	4	3	4	5	4	5	3	4	3	3	3	2	5	3	4	4	4	3	3	3.3	3.875	3.28571	3.48
20	Masculin	Team sport	9	3	Yes	Regional	4	3	4	1	3	1	3	5	2	3	4	2.71429	3.5	3.10714	6	4	6	1	1	6	3	5	3	2	3	2	1	4	6	2	6	6	2	5	4	2	6	6	4	4.5	2.375	4.57143	3.84
19	Masculin	Team sport	11	5	Yes	Regional	4	4	1	1	1	4	1	5	4	4	1	1.85714	4.25	3.05357	3	3	5	2	5	4	3	4	2	2	3	5	3	4	4	3	2	4	2	3	2	2	4	3	4	3.5	2.875	3.28571	3.24
18	Masculin	Team sport	9	6	Yes	Regional	4	2	1	1	2	1	1	2	3	1	2	1.42857	2.5	1.96429	5	5	5	3	2	4	5	5	2	3	4	6	3	4	2	3	3	5	3	4	5	2	4	4	4	3.9	3.25	4.28571	3.8
27	Masculin	Individual sport	8	3	Yes	Regional	6	3	4	4	1	5	1	5	3	2	3	3	4	3.5	4	4	2	2	5	5	2	2	3	1	6	2	2	4	1	2	1	4	1	1	3	2	2	3	4	2.4	2.375	3.57143	2.72
21	Masculin	Individual sport	5	3	Yes	Regional	3	1	1	1	1	1	1	3	1	1	1	1	2	1.5	6	6	5	5	5	1	6	5	2	4	5	6	5	6	6	5	6	6	2	4	5	4	5	6	6	5.2	4	5.42857	4.88
21	Masculin	Individual sport	12	5	Yes	Regional	5	5	4	4	2	1	1	6	6	2	4	3	4.75	3.875	5	5	4	1	1	6	2	3	5	5	3	2	1	2	6	3	6	4	3	4	5	4	4	2	1	3.9	3.375	3	3.48
23	Masculin	Individual sport	3	15	Yes	Regional	4	5	3	1	2	5	1	1	1	5	4	3	2.75	2.875	5	5	6	6	5	1	5	4	6	6	5	5	6	5	5	5	5	5	3	4	5	3	4	2	2	4.7	4.75	4	4.52
23	Masculin	Individual sport	11	6	Yes	Regional	1	1	1	1	1	1	1	3	1	1	2	1.14286	1.5	1.32143	4	4	5	3	1	3	5	4	3	3	4	5	5	1	3	3	4	6	4	4	1	2	4	4	4	3.8	3.375	3.42857	3.56
23	Masculin	Individual sport	9	6	Yes	Regional	4	3	2	2	1	1	1	1	3	3	5	2.14286	2.75	2.44643	5	4	6	5	1	2	6	5	4	3	4	6	6	3	2	6	5	6	4	5	3	4	5	4	6	4.3	4.5	4.42857	4.4
22	Masculin	Individual sport	3	6	Yes	Regional	4	3	2	1	1	1	1	1	4	6	4	1.85714	3.75	2.80357	2	3	1	1	1	4	3	3	3	6	1	4	1	3	5	4	5	6	3	4	6	3	3	1	5	2.9	3.25	3.71429	3.24
22	Masculin	Individual sport	8	6	Yes	Regional	4	4	1	1	1	2	1	5	6	4	2	1.71429	4.75	3.23214	1	4	4	2	3	6	1	4	2	1	1	2	3	2	1	5	1	3	3	3	5	1	2	1	1	2.4	2.75	2.28571	2.48
21	Masculin	Individual sport	4	14	Yes	Regional	4	3	2	2	2	3	1	4	4	5	3	2.28571	4.25	3.26786	4	4	2	4	4	3	2	4	4	4	3	4	3	4	4	4	4	3	5	4	4	5	4	4	4	3.7	3.875	3.71429	3.76
20	Masculin	Individual sport	15	8	Yes	Regional	4	4	1	1	1	1	1	1	3	1	1	1.42857	2.25	1.83929	5	4	5	6	2	2	5	4	2	5	2	5	6	4	2	3	4	5	3	3	1	5	6	5	5	4	4.25	3.57143	3.96
42	Masculin	Bodybuilding	10	8	No		6	6	3	4	1	4	1	6	4	6	3	3.14286	5.5	4.32143	6	5	6	4	3	3	3	4	3	3	4	3	2	4	4	3	3	4	4	4	4	3	4	3	3	4.2	3	3.71429	3.68
25	Masculin	Bodybuilding	2	6	No		6	6	6	1	2	5	1	5	4	6	6	3.85714	5.25	4.55357	5	5	5	1	1	6	3	5	4	2	5	1	1	5	6	3	2	6	6	6	6	1	6	2	6	4.4	2.375	5.14286	3.96
25	Masculin	Bodybuilding	4	9	No		4	4	4	3	3	4	1	4	4	5	4	3.28571	4.25	3.76786	4	4	5	1	4	5	3	4	2	1	5	4	2	3	3	5	2	5	4	4	5	2	4	2	3	3.7	2.75	3.85714	3.44
23	Masculin	Bodybuilding	5	10	No		2	2	2	1	1	3	1	1	1	1	2	1.71429	1.25	1.48214	6	5	6	2	1	5	6	5	1	1	6	2	2	4	4	3	2	6	5	5	6	2	5	4	5	4.5	2.25	5.14286	3.96
23	Masculin	Bodybuilding	3	6	No		5	4	6	6	3	5	5	4	4	5	5	4.85714	4.5	4.67857	5	5	5	1	2	6	5	5	2	3	5	1	1	4	4	3	3	6	4	3	5	2	5	3	3	4.3	2.375	4.14286	3.64
23	Masculin	Bodybuilding	3	7	No		5	6	5	5	3	3	4	5	4	5	5	4.42857	4.75	4.58929	3	3	1	5	3	3	3	2	6	6	2	4	5	3	1	5	4	1	5	5	2	6	2	4	4	2.7	5	3	3.52
22	Masculin	Bodybuilding	2	7	No		6	4	5	4	3	5	3	4	3	3	5	4.14286	4	4.07143	5	4	5	2	2	4	4	4	2	3	4	4	2	4	5	3	5	5	2	3	5	3	4	3	4	4	2.875	4	3.64
22	Masculin	Bodybuilding	4	10	No		6	6	6	6	4	6	4	6	4	3	6	5.42857	4.75	5.08929	4	5	6	1	6	6	1	5	1	1	5	1	1	4	5	1	1	6	3	5	6	1	5	5	4	4.1	1.625	5	3.56
21	Masculin	Bodybuilding	4	10	No		4	4	1	1	2	6	1	3	3	5	4	2.71429	3.75	3.23214	4	4	6	3	4	3	4	4	1	3	6	4	3	5	5	4	5	6	3	4	6	3	4	3	5	4.3	3	5	4.08
20	Masculin	Bodybuilding	3	12	No		6	6	1	1	4	3	1	5	5	6	2	2.57143	5.5	4.03571	6	5	5	1	1	5	6	5	1	2	6	1	1	6	6	5	1	6	4	6	6	1	5	3	5	4.4	2.125	5.42857	3.96
27	Masculin	Team sport	15	4	No		1	1	1	1	1	1	1	1	1	1	3	1.28571	1	1.14286	6	4	6	2	6	1	6	6	3	3	6	6	2	2	3	3	2	6	1	5	1	3	6	6	6	4.6	2.875	4.57143	4.04
25	Masculin	Team sport	15	5	No		5	4	2	2	2	3	1	4	4	4	4	2.57143	4.25	3.41071	4	4	2	5	5	3	3	3	3	5	2	3	4	5	5	4	4	1	5	3	3	4	3	4	5	3.8	3.875	3.28571	3.68
24	Masculin	Team sport	10	5	No		2	1	1	1	1	1	1	1	2	2	1	1	1.75	1.375	6	3	6	6	5	1	5	4	6	3	6	6	6	6	5	6	4	6	1	3	1	3	3	6	6	4.2	4.625	4.85714	4.52
23	Masculin	Team sport	17	9	No		5	5	1	1	1	2	1	3	4	4	2	1.85714	4	2.92857	2	2	5	3	6	4	3	1	3	3	1	5	5	2	1	2	2	5	1	1	1	4	1	4	4	2.4	3.625	2.57143	2.84
21	Masculin	Team sport	4	6	No		6	6	1	1	1	4	1	6	6	5	2	2.28571	5.75	4.01786	2	4	3	1	5	6	1	3	1	1	4	1	1	1	3	1	1	4	3	3	6	1	3	1	1	2.8	1.625	2.85714	2.44
19	Masculin	Team sport	7	4	No		5	5	1	1	3	4	1	6	6	3	3	2.57143	5	3.78571	2	1	3	1	5	3	2	1	2	1	3	4	1	6	6	2	6	3	1	1	4	2	1	4	2	2.8	2	3.28571	2.68
19	Masculin	Team sport	6	4	No		4	3	1	1	3	2	1	3	4	3	2	1.85714	3.5	2.67857	3	3	4	3	2	4	3	2	2	3	3	4	3	2	4	3	3	5	2	2	4	3	3	3	3	2.9	3.125	3.14286	3.04
25	Masculin	Individual sport	5	6	No		2	3	1	1	2	4	1	3	2	2	2	2	2.25	2.125	4	5	6	3	1	3	6	5	4	4	5	4	2	4	4	5	4	5	4	4	2	2	4	5	5	4.3	3.375	4.28571	4
31	Masculin	Individual sport	6	5	No		2	1	1	1	1	1	1	1	1	1	1	1	1.25	1.125	4	4	4	3	1	1	6	4	3	6	1	6	6	4	4	6	6	5	1	1	1	6	4	6	6	3.8	4.625	3.42857	3.96
22	Masculin	Individual sport	3	4	No		6	4	1	1	3	2	1	5	4	5	4	2.28571	5	3.64286	4	5	3	1	1	5	3	4	1	1	4	2	1	3	4	4	1	5	6	4	6	1	4	3	1	3.5	2	3.71429	3.08
21	Masculin	Individual sport	3	2	No		2	3	1	1	2	1	1	3	3	1	2	1.57143	2.25	1.91071	4	4	5	2	1	1	6	5	5	3	1	6	5	1	2	5	5	5	5	4	2	4	5	5	5	4.2	3.875	3.28571	3.84
20	Masculin	Individual sport	10	3	No		4	2	5	1	4	1	1	4	5	2	6	2.85714	3.75	3.30357	5	6	5	4	1	4	2	6	6	2	6	3	4	5	5	2	1	6	6	6	6	1	6	2	3	4.3	3.25	4.85714	4.12
20	Masculin	Individual sport	1	3	No		3	4	1	2	3	4	1	5	4	2	3	2.57143	3.5	3.03571	5	5	4	1	2	5	3	4	2	2	5	1	1	4	5	2	6	5	5	4	5	1	4	2	2	4.3	1.875	3.85714	3.4
19	Masculin	Individual sport	2	3	No		4	4	1	1	4	3	1	4	3	2	4	2.57143	3.25	2.91071	5	5	5	3	2	4	5	5	3	3	4	3	3	4	5	3	2	6	6	6	2	3	5	3	5	4.5	3.125	4.28571	4
[truncated: 1 more columns]

## Sheet: Sample 2
Age	Sexe	Main sport	Number of years of practice	Number of hours of training per week	Competition	Level of competition	MBD2	MB3	MBD4	MB5	MB6	MB6	MB7	MB8	MBD9	MBD11	MB	MBD	DMSFR
25	Masculin	Bodybuilding	10	12	Yes	International	7	3	7	7	3	7	7	7	3	7	6.2	6	6.1
21	Masculin	Bodybuilding	6	9	Yes	International	7	7	7	7	5	7	2	7	5	7	6	6.5	6.25
34	Masculin	Bodybuilding	15	12.5	Yes	International	2	7	7	7	6	7	5	7	2	2	6.6	3.25	4.925
26	Masculin	Bodybuilding	6	7.5	Yes	International	7	7	7	7	1	5	5	3	6	7	5.4	6.75	6.075
25	Masculin	Team sport	15	20	Yes	International	6	1	6	4	1	1	2	2	6	6	2	6	4
30	Masculin	Team sport	15	3	Yes	International	6	1	6	4	5	1	2	1	6	5	1.8	5.75	3.775
57	Masculin	Individual sport	17	3	Yes	International	1	1	1	1	1	1	1	1	1	1	1	1	1
28	Masculin	Individual sport	15	8.5	Yes	International	7	1	6	2	2	2	1	2	4	2	1.6	4.75	3.175
21	Masculin	Individual sport	15	4	Yes	International	1	1	2	2	3	1	1	1	2	2	1.2	1.75	1.475
22	Masculin	Individual sport	12	8	Yes	International	6	1	6	6	5	3	1	1	5	5	2.4	5.5	3.95
25	Masculin	Individual sport	20	2	Yes	International	4	4	4	6	2	3	6	3	4	4	4.4	4	4.2
27	Masculin	Bodybuilding	6	6	Yes	Local	1	1	2	5	7	2	2	2	1	3	2.4	1.75	2.075
19	Masculin	Team sport	7	3	Yes	Local	2	4	4	3	2	3	5	5	5	4	4	3.75	3.875
23	Masculin	Team sport	9	12	Yes	Local	4	1	5	6	2	5	4	2	5	7	3.6	5.25	4.425
22	Masculin	Team sport	9	12	Yes	Local	5	3	6	6	2	6	6	6	5	6	5.4	5.5	5.45
49	Masculin	Team sport	30	4	Yes	Local	5	1	1	1	6	1	3	1	1	1	1.4	2	1.7
28	Masculin	Team sport	10	6	Yes	Local	5	1	6	2	4	2	4	3	3	6	2.4	5	3.7
26	Masculin	Team sport	18	2	Yes	Local	4	1	4	6	2	6	2	2	3	2	3.4	3.25	3.325
28	Masculin	Bodybuilding	1	10	Yes	National	5	1	5	4	1	6	3	2	5	2	3.2	4.25	3.725
20	Masculin	Team sport	11	5	Yes	National	4	1	6	2	5	1	5	1	6	7	2	5.75	3.875
19	Masculin	Team sport	3	3	Yes	National	1	2	2	1	1	1	1	1	2	2	1.2	1.75	1.475
23	Masculin	Team sport	16	5	Yes	National	1	1	5	5	2	2	5	2	5	5	3	4	3.5
23	Masculin	Team sport	16	5	Yes	National	1	1	5	5	6	2	5	2	5	5	3	4	3.5
26	Masculin	Team sport	20	8	Yes	National	4	1	4	4	5	5	5	5	5	6	4	4.75	4.375
26	Masculin	Team sport	9	4	Yes	National	1	1	4	1	1	1	1	1	4	5	1	3.5	2.25
29	Masculin	Team sport	18	8	Yes	National	1	1	4	4	3	1	1	1	4	4	1.6	3.25	2.425
25	Masculin	Team sport	16	4	Yes	National	2	1	5	6	3	1	5	1	4	5	2.8	4	3.4
20	Masculin	Individual sport	14	4	Yes	National	6	1	5	2	3	1	1	1	4	5	1.2	5	3.1
22	Masculin	Individual sport	5	10	Yes	National	5	1	5	5	1	5	1	5	5	3	3.4	4.5	3.95
38	Masculin	Individual sport	25	6	Yes	National	2	1	5	1	2	1	1	1	6	6	1	4.75	2.875
20	Masculin	Team sport	4	6	Yes	Regional	4	1	5	1	4	1	2	1	5	5	1.2	4.75	2.975
31	Masculin	Team sport	26	8	Yes	Regional	4	1	3	1	5	1	3	1	4	4	1.4	3.75	2.575
30	Masculin	Team sport	20	4	Yes	Regional	5	1	6	5	4	5	1	5	4	4	3.4	4.75	4.075
18	Masculin	Team sport	5	2	Yes	Regional	7	1	6	1	7	1	1	1	6	6	1	6.25	3.625
29	Masculin	Team sport	23	4	Yes	Regional	2	1	5	1	2	1	1	1	5	5	1	4.25	2.625
16	Masculin	Team sport	11	5.5	Yes	Regional	5	1	7	5	7	1	7	1	7	6	3	6.25	4.625
19	Masculin	Team sport	15	4	Yes	Regional	4	1	1	1	5	1	1	3	1	1	1.4	1.75	1.575
24	Masculin	Individual sport	4	7	Yes	Regional	7	1	5	1	4	1	1	1	3	6	1	5.25	3.125
28	Masculin	Bodybuilding	13	12	No		6	3	6	7	6	7	5	6	2	4	5.6	4.5	5.05
42	Masculin	Bodybuilding	17	8	No		3	1	1	4	4	4	1	1	1	4	2.2	2.25	2.225
18	Masculin	Bodybuilding	3	6	No		5	1	5	4	3	1	1	1	2	2	1.6	3.5	2.55
35	Masculin	Bodybuilding	3	1	No		3	1	2	1	5	1	1	1	1	2	1	2	1.5
24	Masculin	Bodybuilding	5	3	No		1	1	1	1	6	1	1	1	2	1	1	1.25	1.125
23	Masculin	Bodybuilding	6	3	No		4	1	4	4	5	4	2	2	4	4	2.6	4	3.3
29	Masculin	Bodybuilding	14	6	No		1	4	4	4	6	4	4	3	1	1	3.8	1.75	2.775
27	Masculin	Bodybuilding	5	6	No		7	1	7	6	2	6	4	2	2	2	3.8	4.5	4.15
25	Masculin	Bodybuilding	3	16	No		6	5	5	6	3	7	6	5	5	4	5.8	5	5.4
32	Masculin	Bodybuilding	6	10	No		7	2	7	7	5	7	4	2	3	6	4.4	5.75	5.075
31	Masculin	Bodybuilding	12	5	No		2	1	2	2	1	1	2	1	5	5	1.4	3.5	2.45
23	Masculin	Bodybuilding	4	12	No		2	7	7	7	2	7	3	4	6	6	5.6	5.25	5.425
45	Masculin	Bodybuilding	10	6	No		5	7	4	6	5	6	3	3	2	3	5	3.5	4.25
25	Masculin	Bodybuilding	8	6	No		7	1	7	4	1	4	2	4	5	3	3	5.5	4.25
30	Masculin	Bodybuilding	2	4	No		2	1	7	5	5	1	5	1	2	2	2.6	3.25	2.925
31	Masculin	Bodybuilding	3	3	No		4	1	6	4	4	4	1	1	6	7	2.2	5.75	3.975
33	Masculin	Bodybuilding	1	8	No		4	1	6	6	4	6	3	6	4	4	4.4	4.5	4.45
20	Masculin	Bodybuilding	2	8	No		4	1	7	4	3	3	4	4	6	3	3.2	5	4.1
42	Masculin	Bodybuilding	15	4	No		1	4	5	5	6	5	5	5	1	1	4.8	2	3.4
33	Masculin	Bodybuilding	1	6	No		5	1	6	5	2	6	4	2	4	6	3.6	5.25	4.425
26	Masculin	Bodybuilding	2	7	No		6	1	5	6	5	6	4	3	4	4	4	4.75	4.375
56	Masculin	Bodybuilding	15	5.5	No		4	1	4	2	4	4	1	4	4	4	2.4	4	3.2
26	Masculin	Bodybuilding	3	6	No		5	1	5	6	6	6	1	6	4	5	4	4.75	4.375
25	Masculin	Bodybuilding	1	4.5	No		4	1	6	1	2	1	1	1	7	7	1	6	3.5
22	Masculin	Bodybuilding	2	6	No		2	1	6	1	7	2	1	2	1	1	1.4	2.5	1.95
17	Masculin	Bodybuilding	5	1.5	No		4	1	7	1	3	3	1	1	7	7	1.4	6.25	3.825
24	Masculin	Bodybuilding	4	6	No		5	1	7	5	2	3	4	3	5	7	3.2	6	4.6
35	Masculin	Bodybuilding	1	3	No		7	1	5	1	3	1	1	1	4	5	1	5.25	3.125
27	Masculin	Bodybuilding	4	4	No		4	1	5	6	1	6	2	6	4	6	4.2	4.75	4.475
28	Masculin	Bodybuilding	5	5	No		7	1	7	6	1	6	3	2	2	7	3.6	5.75	4.675
23	Masculin	Bodybuilding	2	6	No		1	1	2	5	2	3	2	2	2	4	2.6	2.25	2.425
37	Masculin	Bodybuilding	15	6	No		6	2	4	4	1	4	3	4	1	5	3.4	4	3.7
24	Masculin	Bodybuilding	3	7	No		6	1	5	5	2	5	4	4	5	3	3.8	4.75	4.275
24	Masculin	Bodybuilding	7	6	No		7	1	5	5	5	6	5	5	3	2	4.4	4.25	4.325
45	Masculin	Bodybuilding	1	6	No		3	1	3	4	6	5	1	2	1	1	2.6	2	2.3
28	Masculin	Bodybuilding	2	4	No		4	1	1	4	5	5	2	2	2	1	2.8	2	2.4
19	Masculin	Bodybuilding	5	8	No		7	7	7	7	4	7	7	7	7	7	7	7	7
36	Masculin	Bodybuilding	10	3	No		1	1	2	1	7	1	1	1	1	1	1	1.25	1.125
30	Masculin	Bodybuilding	12	6.5	No		4	4	7	7	1	7	7	7	4	4	6.4	4.75	5.575
26	Masculin	Bodybuilding	6	4.5	No		3	1	7	4	3	6	1	2	3	7	2.8	5	3.9
20	Masculin	Bodybuilding	1	9	No		1	1	5	3	5	6	3	5	4	4	3.6	3.5	3.55
34	Masculin	Bodybuilding	4	5	No		4	4	5	5	3	5	6	4	6	6	4.8	5.25	5.025
35	Masculin	Bodybuilding	10	8	No		3	3	2	5	3	5	2	3	2	3	3.6	2.5	3.05
18	Masculin	Bodybuilding	1	6	No		2	1	7	5	5	6	2	1	2	4	3	3.75	3.375
23	Masculin	Bodybuilding	1	12	No		7	7	6	6	3	6	6	6	2	7	6.2	5.5	5.85
25	Masculin	Bodybuilding	2	4	No		1	1	3	1	5	2	2	1	1	1	1.4	1.5	1.45
37	Masculin	Bodybuilding	4	5	No		3	1	2	6	7	6	2	3	5	2	3.6	3	3.3
21	Masculin	Bodybuilding	2	5	No		1	1	3	4	2	4	3	4	2	7	3.2	3.25	3.225
19	Masculin	Bodybuilding	1	8	No		1	1	5	4	5	1	2	1	1	1	1.8	2	1.9
19	Masculin	Bodybuilding	3	5	No		7	4	7	7	4	7	7	7	4	3	6.4	5.25	5.825
18	Masculin	Bodybuilding	1	12	No		1	1	4	6	2	6	3	1	1	3	3.4	2.25	2.825
24	Masculin	Bodybuilding	3	6	No		5	1	1	5	4	5	1	6	2	3	3.6	2.75	3.175
20	Masculin	Bodybuilding	2	10	No		2	1	5	5	5	5	1	1	1	3	2.6	2.75	2.675
32	Masculin	Bodybuilding	20	10	No		4	1	4	1	1	1	1	1	5	4	1	4.25	2.625
27	Masculin	Bodybuilding	2	1	No		6	1	2	1	3	1	1	1	1	1	1	2.5	1.75
23	Masculin	Bodybuilding	1	4	No		6	1	6	6	5	2	2	2	2	5	2.6	4.75	3.675
37	Masculin	Bodybuilding	10	5	No		1	1	4	2	4	4	1	3	3	2	2.2	2.5	2.35
30	Masculin	Bodybuilding	1	6	No		5	1	5	3	4	3	1	1	4	3	1.8	4.25	3.025
17	Masculin	Bodybuilding	2	9	No		7	1	7	1	4	1	3	1	5	5	1.4	6	3.7
21	Masculin	Bodybuilding	2	7	No		5	2	7	7	2	7	7	7	6	4	6	5.5	5.75
27	Masculin	Bodybuilding	3	8	No		6	1	6	6	2	6	3	6	6	6	4.4	6	5.2
26	Masculin	Bodybuilding	3	7	No		7	4	5	5	4	4	1	1	7	7	3	6.5	4.75
20	Masculin	Bodybuilding	3	7.5	No		2	1	1	1	4	1	1	1	1	1	1	1.25	1.125
28	Masculin	Bodybuilding	2	3	No		5	1	5	5	7	5	1	5	5	4	3.4	4.75	4.075
18	Masculin	Bodybuilding	1	8	No		5	1	4	1	6	1	1	1	4	4	1	4.25	2.625
30	Masculin	Bodybuilding	17	2.5	No		1	1	1	4	4	5	1	3	1	1	2.8	1	1.9
34	Masculin	Bodybuilding	1	3.5	No		1	1	5	1	7	1	1	1	2	4	1	3	2
18	Masculin	Bodybuilding	2	6	No		5	1	4	6	1	1	1	1	2	2	2	3.25	2.625
25	Masculin	Bodybuilding	1	5	No		5	1	6	4	2	6	4	6	6	7	4.2	6	5.1
23	Masculin	Bodybuilding	1	9	No		1	1	6	1	4	1	4	1	6	6	1.6	4.75	3.175
24	Masculin	Bodybuilding	1	4.5	No		1	1	4	2	2	1	1	1	5	3	1.2	3.25	2.225
46	Masculin	Bodybuilding	28	7	No		3	7	4	7	2	7	7	7	4	3	7	3.5	5.25
47	Masculin	Bodybuilding	22	7	No		2	1	1	6	3	6	1	6	1	1	4	1.25	2.625
43	Masculin	Bodybuilding	1	7	No		5	1	4	4	6	6	4	1	3	4	3.2	4	3.6
23	Masculin	Bodybuilding	2	5.5	No		1	1	4	6	6	6	5	4	3	2	4.4	2.5	3.45
28	Masculin	Bodybuilding	10	6	No		4	1	4	2	3	2	1	2	1	1	1.6	2.5	2.05
21	Masculin	Bodybuilding	1.5	14	No		7	4	7	7	1	7	7	7	7	7	6.4	7	6.7
32	Masculin	Bodybuilding	7	16	No		7	7	7	7	5	7	7	7	7	7	7	7	7
26	Masculin	Team sport	10	4	No		5	1	6	4	6	6	4	4	6	6	3.8	5.75	4.775
24	Masculin	Team sport	10	12	No		1	1	1	1	4	6	4	1	1	2	2.6	1.25	1.925
21	Masculin	Individual sport	1	2	No		5	1	5	4	4	1	1	1	5	5	1.6	5	3.3
21	Masculin	Individual sport	1	6	No		1	1	6	5	5	1	1	1	6	4	1.8	4.25	3.025
23	Masculin	Individual sport	2	2	No		4	5	7	1	2	1	1	1	6	7	1.8	6	3.9
21	Masculin	Individual sport	6	6	No		2	1	2	1	4	1	1	1	2	2	1	2	1.5
26	Masculin	Individual sport	8	14	No		1	1	5	1	1	1	1	1	1	1	1	2	1.5
21	Masculin	Individual sport	9	2	No		1	1	4	1	3	1	1	1	5	5	1	3.75	2.375
25	Masculin	Individual sport	10	1	No		1	1	5	3	5	1	1	1	5	5	1.4	4	2.7
31	Masculin	Individual sport	10	7	No		6	1	7	6	7	6	4	6	7	6	4.6	6.5	5.55
22	Masculin	Individual sport	3	8	No		4	1	6	1	7	1	3	1	5	6	1.4	5.25	3.325
20	Masculin	Individual sport	11	2	No		7	1	7	3	7	3	2	2	7	7	2.2	7	4.6
25	Masculin	Individual sport	6	4	No		6	1	6	6	4	6	6	6	5	5	5	5.5	5.25
